# Supplementary material for: In Vitro Killing Activities of Anidulafungin and Micafungin with and without Nikkomycin Z against Four Candida auris Clades
Source: Pharmaceutics. 2023 Apr 29;15(5):1365. doi: 10.3390/pharmaceutics15051365 (PMC10222763; doi:10.3390/pharmaceutics15051365)
Supplement: Supplementary file 1 [file pharmaceutics-15-01365-s001.zip]

Archive with 4 entries (4 files):
- Supplemental Figure S1.pptx
- Supplemental Figure S2.pptx
- Supplemental Table S1.pdf
- Supplemental Table S2.pdf
